# Supplementary material for: Association of Maternal Diet with Infant Birthweight in Women with Gestational Diabetes Mellitus
Source: Nutrients. 2023 Oct 26;15(21):4545. doi: 10.3390/nu15214545 (PMC10648020; doi:10.3390/nu15214545)
Supplement: Supplementary file 1 [file nutrients-15-04545-s001.zip]

Archive with 1 entries (1 files):
- nutrients-2683603-supplementary.pdf
